# Supplementary material for: Thermodynamics Constrains Allometric Scaling of Optimal Development Time in Insects
Source: PLoS One. 2013 Dec 31;8(12):e84308. doi: 10.1371/journal.pone.0084308 (PMC3877264; doi:10.1371/journal.pone.0084308)
Supplement: Text S1 — Newick tree for all insect species. (TXT) [file pone.0084308.s005.txt]

(((((((((((((((((((Lucilia_sericata,Calliphora_vicina),(Protophormia_terraenovae,Phormia_regina)),Parasarcophaga_ruficornis),(Delia_florilega,Delia_platura)),((((Stomoxys_calcitrans,Haematobia_irritans_exigua),(Musca_autumnalis,Musca_domestica)),Ophyra_aenescens),Atherigona_soccata)),Drosophila_melanogaster),Liriomyza_trifolii),(((((Bactrocera_tau,Bactrocera_cucurbitae_a),Bactrocera_dorsalis_a),((Ceratitis_rosa,Ceratitis_capitata),Ceratitis_cosyra)),Piophila_casei),(((Hippelates_bishoppi,Hippelates_pusio),Hippelates_pallipes),(Psila_rosae,Sepedon_fuscipennis)))),(((((Contarinia_sorghicola,Contarinia_nasturtii),Feltiella_acarisuga),Aphidoletes_aphidimyza),(Cystiphora_schmidti,Mayetiola_destructor)),Bradysia_impatiens)),((((Aedes_campestris,Aedes_albopictus),(Culex_tarsalis,Culex_annulirostris)),(Anopheles_gambiae_ss,Anopheles_quadrimaculatus)),(Culicoides_variipennis,Chironomus_tepperi))),(((Xenopsylla_astia,Xenopsylla_brasiliensis,Xenopsylla_cheopis),(Ctenocephalides_felis,Spilopsyllus_cuniculi)),Nosopsyllus_laeviceps_kuzenkovi)),(((((((Ephestia_kuehniella,Euzopherodes_vapidella),Elasmopalpus_lignosellus),(Maruca_vitrata,Diatraea_lineolata)),((((Mamestra_configurata,Mythimna_convecta),Heliothis_zea),Calophasia_lunula),Hyphantria_cunea)),((Cydia_pomonella,Cryptophlebia_illepida),Episimus_utilis)),((Phthorimaea_operculella,Anarsia_lineatella),(Pectinophora_gossypiella,Sitotroga_cerealella))),Plutella_xylostella)),(((((((((((((Muscidifurax_raptor,Muscidifurax_raptorellus,Muscidifurax_zaraptor),Catolaccus_grandis,Dibrachys_boarmiae,Dinotiscus_dendroctoni,Heydenia_unica,Nasonia_vitripennis,Trichomalopsis_sarcophagae),((Edovum_puttleri,Oomyzus_sokolowskii),Diglyphus_isaea)),(Spalangia_cameroni,Spalangia_endius,Spalangia_gemina)),((Aphelinus_asychis,Aphelinus_gossypii,Aphelinus_semiflavus,Aphelinus_spiraecolae),(Aphytis_chrysomphali,Aphytis_melanis))),Eretmocerus_eremicus),(((Anagyrus_ananatis,Anagyrus_pseudococci),Leptomastidea_abnormis,Leptomastix_dactylopii),(Acerophagus_coccois,Copidosoma_koehleri))),(((Trichogramma_minutum,Trichogramma_ostriniae),(Trichogramma_evanescens,Trichogramma_pretiosum)),Uscana_lariophaga)),(Encarsia_citrina,Encarsia_formosa,Encarsia_tricolor)),Gronotoma_micromorpha),(((Telenomus_chrysopae,Telenomus_reynoldsi,Telenomus_utahensis),(Trissolcus_brochymenae,Trissolcus_oenone)),Amitus_fuscipennis)),((((((((Aphidius_colemani,Aphidius_matricariae),Lysiphlebus_testaceipes),Trioxys_utilis),(Praon_palitans,Praon_pequodorum)),Ephedrus_californicus),((Dendrosoter_sulcatus,Spathius_pallidus),Bracon_vulgaris)),(((Cotesia_flavipes,Cotesia_sesamiae),Apanteles_subandinus),(Macrocentrus_grandii,Macrocentrus_iridescens))),(Bathyplectes_curculionis,Diadegma_anurum))),((Goniozus_legneri,Prorops_nasuta),Philanthus_triangulum))),((((((((((((Aubeonymus_mariaefranciscae,(Cionus_latefasciatus,Euhrychiopsis_lecontei),(((Anthonomus_eugenii,Anthonomus_grandis_thurberiae,Anthonomus_signatus),(Conotrachelus_nenuphar,Hylobius_pales)),Baris_lepidii)),((((Ips_calligraphus,Ips_confusus),Ips_typographus),Ips_avulsus),Dendroctonus_ponderosae)),(((Hypera_brunneipennis,Hypera_meles,Hypera_postica),Listronotus_oregonensis),(Gonipterus_scutellatus,Otiorrhynchus_sulcatus))),(Bagous_affinis,Sitophilus_oryzae)),(Cylas_formicarius_elegantulus,Cylas_puncticollis)),((Oryzaephilus_acuminatus,Oryzaephilus_surinamensis),Ahasverus_advena)),((((((((Pyrrhalta_luteola,Diorhabda_elongata),(Galerucella_pusilla,Galerucella_calmariensis)),Cerotoma_arcuatus),(Leptinotarsa_decemlineata,Gastrophysa_viridula)),Cassida_rubiginosa),((((Callosobruchus_rhodesianus,Callosobruchus_maculatus),Callosobruchus_subinnotatus),Callosobruchus_chinensis),(Oulema_melanopus,Crioceris_asparagi))),(Anoplophora_glabripennis,Monochamus_carolinensis)),((Cryptolestes_ferrugineus,Cryptolestes_pusillus,Cryptolestes_turcicus),(Carpophilus_dimidiatus,Glischrochilus_quadrisignatus))),((((((((((((Hippodamia_convergens,Hippodamia_parenthesis,Hippodamia_sinuata),Harmonia_axyridis),(Adalia_bipunctata,Lioadalia_flavomaculata)),((Coccinella_novemnotata,Coccinella_septempunctata,Coccinella_transversoguttata,Coccinella_trifasciata),(Calvia_quatuordecimguttata,Propylea_dissecta))),Coleomegilla_maculata_lengi),Chilocorus_nigritus),((Diomus_austrinus,Hyperaspis_notata),Rodolia_cardinalis)),(Nephaspis_oculatus,Rhyzobius_lophanthae)),Stethorus_punctillum),Epilachna_varivestis),Collops_vittatus),(((((((((Tribolium_castaneum,Tribolium_freemani),Tribolium_madens),Tribolium_confusum),Latheticus_oryzae),Gnathocerus_maxillosus),(Palorus_foveicollis,Palorus_laesicollis,Palorus_ratzeburgii,Palorus_subdepressus)),(Pterohelaeus_alternatus,Pterohelaeus_darlingensis)),Alphitobius_diaperinus),Typhaea_stercorea))),(((Dermestes_ater,Dermestes_frischii,Dermestes_haemorrhoidalis,Dermestes_maculatus),(Trogoderma_anthrenoides,Trogoderma_glabrum,Trogoderma_variabile,Trogoderma_versicolor)),((Prostephanus_truncatus,Rhizopertha_dominica),Stegobium_paniceum))),Popillia_japonica),Laricobius_nigrinus),(Amara_aenea,Amara_familiaris,Amara_littorea,Amara_ovata,Amara_similata)),((((Chrysopa_harrisii,Chrysopa_oculata),Chrysopa_carnea),(Anomalochrysa_frater,Anomalochrysa_hepatica)),Micromus_tasmaniae))),(((((((((((((((((Lygus_elisus,Lygus_lineolaris),Lygus_hesperus),Creontiades_dilutus),Apolygus_lucorum),Deraeocoris_brevis),(Macrolophus_pygmaeus,Dicyphus_hesperis)),(Rhinacloa_forticornis,Pseudatomoscelis_seriatus)),Joppeicus_paradoxus),(Nabis_americoferus,Nabis_capsiformis)),(Corythucha_cydoniae,Stephanitis_pyrioides)),(((((Orius_tristicolor,Orius_insidiosus),(Orius_sauteri,Orius_strigicollis)),(Orius_albidipennis,Orius_laevigatus)),Lyctocoris_campestris),Xylocoris_flavipes)),((((((Podisus_acutissimus,Podisus_maculiventris,Podisus_nigrispinus,Podisus_sagitta),Oechalia_schellenbergii),Cermatulus_nasalis),(((Oebalus_pugnax,Acrosternum_hilare),Halyomorpha_halys),Biprorulus_bibax,Euschistus_conspersus)),(((Clavigralla_shadabi,Clavigralla_tomentosicollis),Anasa_tristis),((Pristhesancus_plagipennis,Zelus_renardii),Riptortus_clavatus))),((((Geocoris_atricolor,Geocoris_pallens),Nysius_vinitor),Ischnodemus_variegatus),Pyrrhocoris_apterus))),((Gerris_comatus,Gerris_buenoi),Gerris_pingreensis)),((((Cicadulina_mbila,Cicadulina_parazeae,Cicadulina_storeyi),(Eutettix_tenellus,Graminella_nigrifrons)),Empoasca_fabae),Ommatissus_lybicus)),((((((((((((Macrosiphum_avenae,Macrosiphum_euphorbiae),(Metopolophium_dirhodum,Sitobium_avenae)),(Acyrthosiphon_kondoi,Acyrthosiphon_pisum)),Hyperomyzus_lactucae),Dysaphis_plantaginea),Lipaphis_erysimi),((Aphis_pomi,Aphis_nasturtii,Aphis_gossypii_6),(Rhopalosiphum_padi,Rhopalosiphum_rufiabdominalis))),(Drepanosiphum_acerinum,Drepanosiphum_platanoids)),Eriosoma_lanigerum),Cinara_sp_nov),(Aonidiella_aurantii,((Sacchariococcus_sacchari,Planococcus_pacificus),Phenacoccus_manihoti),((((Trialeurodes_abutilonea,Trialeurodes_vaporariorum),Aleyrodes_prolotella),(Bemisia_argentifolia,Bemisia_tabaci)),Aleurocanthus_woglumi))),((Heteropsylla_cubana,Diaphorina_citri),Psylla_pyricola))),(((Thrips_major,Thrips_obscuratus,Thrips_palmi,Thrips_tabaci),((Frankliniella_fusca,Frankliniella_occidentalis),Scirtothrips_perseae)),Gynaikothrips_ficorum,Megalurothrips_sjostedti,Scolothrips_sexmaculatus)),((Liposcelis_bostrychophila,Liposcelis_rufa),Liposcelis_paeta))),((((((((Melanoplus_mexicanus,Melanoplus_sanguinipes),Melanoplus_femurrubrum),Chorthippus_brunneus),Taeniopoda_eques),Chortoicetes_terminifera),(((Gryllus_assimilis,Gryllus_bimaculatus),Teleogryllus_commodus),Acheta_domesticus)Gryllidae),Baculum_elongatus),(((Diaperasticus_erythrocephala,Euborellia_annulipes),Nala_lividipes),(Periplaneta_fuliginosa,Supella_longipalpa)))),(Argia_vivida,Coenagrion_puella)),((Ephemerella_subvaria,Hexagenia_bilineata),Cloeon_triangulifer)),(((Paronychiurus_kimi,Protaphorura_armatus),Hypogastrura_tullbergi),Folsomia_candida));
